# Supplementary material for: Patterns of Gastrointestinal Helminth Infections in Rattus rattus, Rattus norvegicus, and Mus musculus in Chile
Source: Front Vet Sci. 2022 Jun 28;9:929208. doi: 10.3389/fvets.2022.929208 (PMC9277659; doi:10.3389/fvets.2022.929208)
Supplement: Supplementary file 1 [file Table_1.XLSX]

## Sheet: Hoja1
				Parasite abundance
Study unit	Host species	Sex	Latitude	Heterakis spumosa	Syphacia muris	Syphacia obvelata	Aspiculuris tetraptera	Trichuris muris	Nippostrongylus brasiliensis	Physaloptera sp.	Pterygodermatites sp.	Rodentolepis nana	Hymenolepis diminuta	Protospirura sp.	Gongylonema neoplasticum	Capillariidae	Body condition
1	Rattus rattus	female	30.6406	0	0	0	0	0	0	0	0	0	0	0	0	0	0.002436
2	Rattus rattus	male	30.6406	0	1	0	0	0	0	1	0	0	0	0	0	0	0.002089
3	Rattus rattus	female	30.6962	0	1	0	0	0	0	0	0	0	0	0	0	0	0.003259
3	Rattus rattus	male	30.6962	0	0	0	0	0	0	1	0	0	0	1	0	0	0.002332
3	Rattus rattus	male	30.6962	0	1	0	0	0	0	0	0	0	0	0	0	0	0.002315
4	Rattus rattus	female	31.6248	0	0	0	0	0	0	0	0	0	0	0	0	0	0.002448
4	Rattus rattus	female	31.6248	0	0	0	0	0	0	0	0	0	0	0	0	0	0.002572
4	Rattus rattus	female	31.6248	0	0	0	0	0	0	0	0	0	0	0	0	0	0.002442
4	Rattus rattus	female	31.6248	0	0	0	0	0	0	0	0	0	0	0	0	0	0.001828
4	Rattus rattus	female	31.6248	0	0	0	0	0	0	0	0	0	0	0	0	0	0.002687
4	Rattus rattus	male	31.6248	0	0	0	0	0	0	0	0	0	0	0	0	0	0.003577
5	Rattus rattus	female	31.6248	1	0	0	0	0	0	0	0	1	0	0	0	0	0.00285
5	Rattus rattus	female	31.6248	1	0	0	0	0	0	1	0	0	1	0	0	0	0.003052
5	Rattus rattus	male	31.6248	0	0	0	0	0	0	0	0	0	0	0	1	0	0.002442
5	Rattus rattus	male	31.6248	2	0	0	0	0	0	0	0	0	0	0	0	0	0.003704
5	Rattus rattus	male	31.6248	1	0	0	0	0	0	0	0	0	1	0	0	0	0.003257
6	Rattus norvegicus	female	32.6124	0	0	0	0	0	0	0	0	0	0	0	0	0
6	Rattus norvegicus	male	32.6124	0	3	0	0	0	0	0	0	0	1	0	0	0
6	Rattus norvegicus	male	32.6124	0	0	0	0	0	0	0	0	0	0	0	0	0
6	Rattus rattus	male	32.6124	0	0	0	0	0	0	0	0	0	0	0	0	0
6	Rattus rattus	male	32.6124	0	0	0	0	0	0	0	0	0	0	0	0	0
6	Rattus rattus	male	32.6124	0	8	0	0	0	0	0	0	0	0	0	0	0
7	Mus musculus	male	33.4973	0	0	15	0	0	0	0	0	0	0	0	0	0	2.19042
7	Rattus rattus	female	33.4973	0	106	0	0	0	0	0	0	0	0	0	0	0	2.32908
8	Rattus norvegicus	male	33.4973	0	1358	0	0	0	0	0	0	0	0	0	0	0	2.20358
8	Rattus rattus	male	33.4973	0	0	0	0	0	0	5	0	0	0	0	0	0	2.04733
9	Rattus rattus	female	33.5401	0	0	0	0	0	0	0	0	0	0	0	0	0
9	Rattus rattus	male	33.5401	0	0	0	11	0	0	0	0	0	0	0	0	0	2.15179
9	Rattus rattus	male	33.5401	0	0	0	0	0	0	0	0	0	0	0	0	0	2.43
9	Rattus rattus	male	33.5401	0	0	0	0	0	0	0	0	0	0	0	0	0	2.32639
9	Rattus rattus		33.5401	0	0	0	0	0	0	0	0	0	0	0	0	0	2.05339
10	Mus musculus	female	33.5467	0	0	16	0	0	0	0	0	0	0	0	0	0
10	Mus musculus	female	33.5467	0	0	0	0	0	0	0	0	0	0	0	0	0
10	Mus musculus	male	33.5467	0	0	2	0	0	0	0	0	0	0	0	0	0
10	Mus musculus	male	33.5467	0	0	0	0	0	0	0	0	0	0	0	0	0
10	Mus musculus	male	33.5467	0	0	11	0	0	0	1	0	0	0	0	0	0
10	Mus musculus	male	33.5467	0	0	0	0	0	0	0	0	0	0	0	0	0
10	Mus musculus	male	33.5467	0	0	0	0	0	0	0	0	0	0	0	0	0
10	Mus musculus	male	33.5467	0	0	0	0	0	0	0	0	0	0	0	0	0
10	Mus musculus	male	33.5467	0	0	0	0	0	0	0	0	0	0	0	0	0
10	Mus musculus	male	33.5467	0	0	0	0	0	0	0	0	0	0	0	0	0
10	Mus musculus	male	33.5467	0	0	0	0	0	0	0	0	0	0	0	0	0
10	Mus musculus	male	33.5467	0	0	47	0	0	0	0	0	0	0	0	0	0
10	Mus musculus	male	33.5467	0	0	0	0	0	0	0	0	0	0	0	0	0
10	Rattus norvegicus	female	33.5467	65	0	0	0	0	0	0	0	0	0	0	0	0
10	Rattus norvegicus	female	33.5467	11	0	0	0	0	10	1	0	0	1	0	0	15
10	Rattus norvegicus	female	33.5467	13	0	0	0	0	2	0	0	0	0	0	0	0
10	Rattus norvegicus	female	33.5467	51	0	0	0	0	1	0	0	0	2	0	0	0
10	Rattus norvegicus	female	33.5467	11	0	0	0	0	0	0	0	0	0	0	0	0
10	Rattus norvegicus	female	33.5467	30	0	0	0	0	0	4	0	0	0	0	0	5
10	Rattus norvegicus	female	33.5467	1	0	0	0	0	0	1	0	0	0	0	0	0
10	Rattus norvegicus	female	33.5467	27	0	0	0	0	10	0	0	0	0	0	0	0
10	Rattus norvegicus	male	33.5467	5	0	0	0	0	1	0	0	0	0	0	0	200
10	Rattus norvegicus	male	33.5467	2	0	0	0	0	1	0	0	0	0	0	0	0
10	Rattus norvegicus	male	33.5467	93	0	0	0	0	0	1	3	0	0	0	0	0
10	Rattus norvegicus		33.5467	0	41	0	0	0	0	0	0	0	1	0	0	0
10	Rattus rattus	female	33.5467	1	0	0	0	0	1	7	0	0	1	0	0	0
10	Rattus rattus	male	33.5467	2	0	0	0	0	0	0	0	0	0	0	0	0
10	Rattus rattus	male	33.5467	0	43	0	0	0	0	0	0	0	0	0	0	0
11	Mus musculus	female	33.5467	0	0	0	0	0	0	3	0	0	0	0	0	0
11	Mus musculus	female	33.5467	0	0	0	0	0	0	0	0	0	0	0	0	0
11	Mus musculus	female	33.5467	0	0	10	0	0	0	0	0	0	0	0	0	0
11	Mus musculus	female	33.5467	0	0	14	0	0	0	0	0	0	0	0	0	0
11	Mus musculus	female	33.5467	0	0	257	0	0	0	0	0	0	0	0	0	0
11	Mus musculus	female	33.5467	0	0	31	0	0	0	0	0	0	0	0	0	0
11	Mus musculus	female	33.5467	0	0	88	0	0	0	0	0	0	0	0	0	0
11	Mus musculus	female	33.5467	0	0	7	0	0	0	0	0	0	0	0	0	0
11	Mus musculus	female	33.5467	0	0	0	0	0	0	0	0	0	0	0	0	0
11	Mus musculus	male	33.5467	0	0	8	0	0	0	0	0	0	0	0	0	0
11	Mus musculus	male	33.5467	0	0	590	0	0	0	0	0	0	0	0	0	0
11	Mus musculus	male	33.5467	0	0	18	0	0	0	0	0	0	0	0	0	0
11	Mus musculus	male	33.5467	0	0	0	0	0	0	0	0	0	0	0	0	0
11	Mus musculus	male	33.5467	0	0	1	0	0	0	0	0	0	0	0	0	0
11	Mus musculus	male	33.5467	0	0	180	0	0	0	0	0	0	0	0	0	0
11	Mus musculus	male	33.5467	0	0	0	0	0	0	0	0	0	0	0	0	0
11	Rattus rattus	female	33.5467	0	0	0	0	0	0	0	0	0	0	0	0	0
11	Rattus rattus	male	33.5467	0	0	0	0	0	0	0	0	0	0	0	0	0
11	Rattus rattus		33.5467	2	0	0	0	0	0	7	0	0	2	0	0	0
12	Mus musculus	female	33.5722	0	0	0	2	0	0	0	0	0	0	0	0	0
12	Mus musculus	female	33.5722	0	0	0	0	0	0	0	0	0	0	0	0	0
12	Mus musculus	female	33.5722	0	0	0	0	0	0	0	0	0	0	0	0	0
12	Mus musculus	female	33.5722	0	0	3	0	0	0	0	0	0	0	0	0	0
12	Mus musculus	female	33.5722	0	0	0	0	0	0	0	0	0	0	0	0	0
12	Mus musculus	female	33.5722	0	0	0	0	0	0	0	0	0	0	0	0	0
12	Mus musculus	female	33.5722	0	0	0	0	0	0	0	0	0	0	0	0	0
12	Mus musculus	female	33.5722	0	0	0	0	0	0	0	0	0	0	0	0	0
12	Mus musculus	female	33.5722	0	0	0	0	0	0	0	0	0	0	0	0	0
12	Mus musculus	male	33.5722	0	0	0	0	0	0	0	0	0	0	0	0	0
12	Mus musculus	male	33.5722	0	0	0	0	0	0	0	0	0	0	0	0	0
12	Mus musculus	male	33.5722	0	0	0	0	0	0	0	0	0	0	0	0	0
12	Mus musculus	male	33.5722	0	0	0	0	0	0	0	0	0	0	0	0	0
12	Mus musculus	male	33.5722	0	0	0	0	0	0	0	0	0	0	0	0	0
12	Mus musculus	male	33.5722	0	0	0	0	0	0	0	0	0	0	0	0	0
12	Mus musculus	male	33.5722	0	0	0	0	0	0	0	0	0	0	0	0	0
12	Mus musculus	male	33.5722	0	0	0	0	0	0	0	0	0	0	0	0	0
12	Mus musculus	male	33.5722	0	0	0	0	0	0	0	0	0	0	0	0	0
12	Mus musculus	male	33.5722	0	0	0	0	0	0	0	0	0	0	0	0	0
12	Mus musculus	male	33.5722	0	0	0	0	0	0	0	0	0	0	0	0	0
12	Mus musculus	male	33.5722	0	0	0	0	0	0	0	0	0	0	0	0	0
12	Mus musculus		33.5722	0	0	25	0	0	0	0	0	0	0	0	0	0
12	Mus musculus		33.5722	0	0	0	0	0	0	1	0	0	0	0	0	0
12	Mus musculus		33.5722	0	0	6	0	0	0	0	0	0	0	0	0	0
12	Mus musculus		33.5722	0	0	20	0	0	0	0	0	0	0	0	0	0
12	Mus musculus		33.5722	0	0	1	0	0	0	0	0	0	0	0	0	0
12	Mus musculus		33.5722	0	0	1	0	0	0	0	0	0	0	0	0	0
12	Rattus norvegicus	female	33.5722	0	0	0	0	0	0	0	0	0	1	0	0	0
12	Rattus norvegicus		33.5722	0	10	0	0	0	0	0	0	0	0	0	0	0
12	Rattus norvegicus		33.5722	0	1	0	0	0	0	0	0	0	0	0	0	0
12	Rattus norvegicus		33.5722	0	3	0	0	0	0	0	0	0	0	0	0	0
12	Rattus norvegicus		33.5722	0	15	0	0	0	0	0	0	0	1	0	0	0
12	Rattus norvegicus		33.5722	0	15	0	0	0	0	0	0	0	0	0	0	0
13	Mus musculus	female	33.5722	0	0	0	0	0	0	0	0	0	0	0	0	0
13	Mus musculus	female	33.5722	0	0	3	0	0	0	1	0	0	0	0	0	0
13	Mus musculus	male	33.5722	0	0	91	0	0	0	0	0	0	0	0	0	0
13	Mus musculus	male	33.5722	0	0	187	0	0	0	0	0	0	0	0	0	0
13	Mus musculus	male	33.5722	0	0	69	0	0	0	0	0	0	0	0	0	0
13	Mus musculus	male	33.5722	0	0	2	0	0	0	0	0	0	0	0	0	0
13	Mus musculus	male	33.5722	0	0	0	0	0	0	0	0	0	0	0	0	0
13	Mus musculus	male	33.5722	0	0	0	0	0	0	0	0	0	0	0	0	0
13	Mus musculus	male	33.5722	0	0	6	2	0	0	0	0	0	0	0	0	0
13	Rattus rattus	female	33.5722	0	0	0	0	0	0	0	0	0	0	0	0	0
14	Mus musculus	female	33.5722	0	0	0	0	0	0	0	0	0	0	0	0	0	3.43982
14	Mus musculus	female	33.5722	0	0	41	0	27	0	0	0	0	0	0	0	0	2.51713
14	Mus musculus	female	33.5722	0	0	0	0	52	0	0	0	0	0	0	0	0	2.05438
14	Mus musculus	female	33.5722	0	0	0	0	0	0	0	0	0	0	0	0	0	2.68223
14	Mus musculus	female	33.5722	0	0	0	0	0	0	0	0	0	0	0	0	0	2.36214
14	Mus musculus	female	33.5722	0	0	11	0	7	0	0	0	0	0	0	0	0	2.10281
14	Mus musculus	female	33.5722	0	0	307	0	0	0	0	0	0	0	0	0	0	5.30639
14	Mus musculus	female	33.5722	0	0	0	0	34	0	0	0	0	0	0	0	0	2.62635
14	Mus musculus	male	33.5722	3	0	0	0	0	0	0	0	0	0	0	0	0	2.02905
14	Mus musculus	male	33.5722	2	0	65	0	0	0	0	0	0	0	0	0	0	2.57085
14	Mus musculus	male	33.5722	0	0	3	0	0	0	0	0	0	0	0	0	0	2.58905
14	Mus musculus	male	33.5722	0	0	0	0	0	0	0	0	0	0	0	0	0	2.14135
14	Mus musculus	male	33.5722	0	0	0	0	0	0	0	0	0	0	0	0	0	2.10938
14	Mus musculus	male	33.5722	9	0	17	0	0	0	0	0	0	0	0	0	0	2.21261
14	Mus musculus	male	33.5722	0	0	0	0	0	0	0	0	0	0	0	0	0	2.87896
14	Mus musculus	male	33.5722	0	0	1	0	2	0	0	0	0	0	0	0	0	2.2692
14	Mus musculus	male	33.5722	0	0	0	0	0	0	0	0	0	0	0	0	0	4.06152
14	Mus musculus		33.5722	0	0	56	0	0	0	0	0	0	0	0	0	0	2.05836
14	Rattus rattus	female	33.5722	0	0	0	0	0	0	0	0	0	0	0	0	0	2.68314
15	Rattus norvegicus	female	33.6467	0	0	0	0	0	0	0	0	0	0	0	0	0	1.82126
16	Rattus norvegicus	male	33.6633	0	0	0	0	0	0	0	0	0	0	0	0	0
17	Rattus norvegicus		33.6633	1	0	0	0	0	0	0	0	0	0	0	0	0	1.89037
17	Rattus rattus	female	33.6633	0	0	0	0	0	0	0	0	0	0	0	0	0	2.17562
17	Rattus rattus	female	33.6633	0	17	0	0	0	0	0	0	0	0	0	0	0	2.05597
17	Rattus rattus	male	33.6633	0	0	0	0	0	0	0	0	0	0	0	0	0	1.938
17	Rattus rattus	male	33.6633	0	258	0	0	0	0	0	0	0	0	0	0	0	0
17	Rattus rattus	male	33.6633	0	0	0	0	1	0	0	0	0	0	0	0	0	2.77965
17	Rattus rattus	male	33.6633	0	42	0	0	0	0	0	0	0	0	0	0	0	1.85911
17	Rattus rattus	male	33.6633	0	114	0	1	0	0	0	0	0	0	0	0	0	1.8881
17	Rattus rattus	male	33.6633	0	0	0	0	0	0	0	0	0	0	0	0	0	2.04733
18	Rattus rattus		36.5781	0	0	0	0	0	0	0	0	0	0	0	0	0
18	Rattus rattus		36.5781	0	0	0	0	0	0	0	0	0	0	0	0	0
18	Rattus rattus		36.5781	0	0	0	0	0	0	0	0	0	0	0	0	0
18	Rattus rattus		36.5781	0	0	0	0	0	0	0	0	0	0	0	0	0
18	Rattus rattus		36.5781	0	0	0	0	0	0	0	0	0	0	0	0	0
18	Rattus rattus		36.5781	0	0	0	0	0	0	0	0	0	0	0	0	0
18	Rattus rattus		36.5781	0	0	0	0	0	0	0	0	0	0	0	0	0
18	Rattus rattus		36.5781	0	0	0	0	0	0	0	0	0	0	0	0	0
18	Rattus rattus		36.5781	0	0	0	0	0	0	0	0	0	0	0	0	0
18	Rattus rattus		36.5781	0	0	0	0	0	0	0	0	0	0	0	0	0
18	Rattus rattus		36.5781	0	0	0	0	0	0	0	0	0	0	0	0	0
18	Rattus rattus		36.5781	0	0	0	0	0	0	0	0	0	0	0	0	0
18	Rattus rattus		36.5781	0	0	0	0	0	0	0	0	0	0	0	0	0
18	Rattus rattus		36.5781	0	0	0	0	0	0	0	0	0	0	0	0	0
18	Rattus rattus		36.5781	0	0	0	0	0	0	0	0	0	0	0	0	0
18	Rattus rattus		36.5781	0	0	0	0	0	0	0	0	0	0	0	0	0
19	Rattus rattus		36.659	0	0	0	0	0	0	1	0	0	0	0	0	0
19	Rattus rattus		36.659	0	0	0	0	0	0	0	1	0	0	0	0	0
19	Rattus rattus		36.659	0	0	0	0	0	0	1	0	0	0	0	0	1
19	Rattus rattus		36.659	0	0	0	0	0	0	0	0	0	0	1	0	0
19	Rattus rattus		36.659	1	0	0	0	0	0	1	0	0	0	0	0	0
19	Rattus rattus		36.659	0	0	0	0	0	0	1	0	0	0	0	0	0
19	Rattus rattus		36.659	1	0	0	0	0	0	3	0	0	0	0	0	0
19	Rattus rattus		36.659	0	1	0	0	0	0	1	0	0	0	2	0	0
20	Rattus norvegicus	male	36.6797	0	0	0	0	0	0	0	0	0	0	0	0	0	0.002624
20	Rattus rattus	female	36.6797	0	0	0	0	0	20	0	0	0	0	0	0	0	0.003745
20	Rattus rattus	female	36.6797	9	0	0	0	0	0	0	0	0	0	0	0	0	0.006581
20	Rattus rattus	female	36.6797	0	0	0	0	0	0	0	0	0	0	0	0	0	0.002139
20	Rattus rattus	female	36.6797	8	0	0	0	0	0	0	2	0	0	0	0	0	0.002368
20	Rattus rattus	female	36.6797	24	0	0	0	0	101	0	0	0	0	0	0	0	0.002189
20	Rattus rattus	male	36.6797	0	0	0	0	0	0	0	0	0	0	0	0	0	0.002373
20	Rattus rattus	male	36.6797	0	0	0	0	0	0	0	0	0	0	0	0	0	0.00223
20	Rattus rattus	male	36.6797	7	0	0	0	0	0	0	0	0	2	0	0	0	0.002526
20	Rattus rattus	male	36.6797	0	0	0	0	0	0	0	0	0	0	0	0	0	0.002185
20	Rattus rattus		36.6797	0	0	0	0	0	0	0	0	0	1	5	0	0
20	Rattus rattus		36.6797	34	0	0	0	0	192	0	0	0	0	0	0	0	0.00252
20	Rattus rattus		36.6797	1	0	0	0	0	0	8	0	0	0	26	0	0
20	Rattus rattus		36.6797	21	0	0	0	0	55	0	0	0	13	0	0	0
20	Rattus rattus		36.6797	0	0	0	0	0	0	0	3	0	0	0	0	0
21	Rattus rattus	female	36.908	1	0	0	0	0	0	0	0	0	0	0	0	0
21	Rattus rattus	male	36.908	0	0	0	0	0	0	0	0	0	0	0	0	0	0.00199
21	Rattus rattus		36.908	0	0	0	0	0	0	0	0	0	0	0	0	0	0.002239
21	Rattus rattus		36.908	0	0	0	0	0	0	0	0	0	0	0	0	0	0.002516
21	Rattus rattus		36.908	0	0	0	0	0	0	0	0	0	0	0	0	0	0.004419
21	Rattus rattus		36.908	0	0	0	0	0	0	0	0	0	0	0	0	0
22	Rattus norvegicus	female	37.0323	0	0	0	0	0	0	0	0	0	0	0	0	0	2.1568
22	Rattus norvegicus	female	37.0323	0	0	0	0	0	0	0	0	0	0	0	0	0	3.01479
22	Rattus norvegicus	male	37.0323	0	0	0	0	0	0	0	0	0	0	0	0	0	2.86146
22	Rattus norvegicus	male	37.0323	0	0	0	0	0	0	0	0	0	0	0	0	0	2.4425
22	Rattus rattus	female	37.0323	0	0	0	0	0	0	0	0	0	0	0	0	0	2.52058
22	Rattus rattus	female	37.0323	0	0	0	0	0	0	0	0	0	0	0	0	0	1.93365
22	Rattus rattus	female	37.0323	0	0	0	0	0	0	0	0	0	0	0	0	0	2.24609
22	Rattus rattus	female	37.0323	0	0	0	0	0	0	0	0	0	0	0	0	0	4.55166
22	Rattus rattus	female	37.0323	0	0	0	0	0	0	0	0	0	0	0	0	0	2.19907
22	Rattus rattus	female	37.0323	0	0	0	0	0	0	0	0	0	0	0	0	0	1.71776
22	Rattus rattus	female	37.0323	0	0	0	0	0	0	0	0	0	0	0	0	0	3.00069
22	Rattus rattus	female	37.0323	0	0	0	0	0	0	0	0	0	0	0	0	0	2.17881
22	Rattus rattus	male	37.0323	0	0	0	0	0	0	0	0	0	0	0	0	0	2.31966
22	Rattus rattus	male	37.0323	0	0	0	0	0	0	0	0	0	0	0	0	0	2.19259
22	Rattus rattus	male	37.0323	0	0	0	0	0	0	0	0	0	0	0	0	0	2.31481
22	Rattus rattus	male	37.0323	0	0	0	0	0	0	0	0	0	0	0	0	0	2.17764
22	Rattus rattus	male	37.0323	0	0	0	0	0	0	0	0	0	0	0	0	0	198.4
22	Rattus rattus	male	37.0323	0	0	0	0	0	0	0	0	0	0	0	0	0	4.59184
22	Rattus rattus	male	37.0323	0	0	0	0	0	0	0	0	0	0	0	0	0	2.33315
22	Rattus rattus	male	37.0323	0	0	0	0	0	0	0	0	0	0	0	0	0	2.52223
22	Rattus rattus	male	37.0323	0	0	0	0	0	0	0	0	0	0	0	0	0	2.73324
22	Rattus rattus	male	37.0323	0	0	0	0	0	0	0	0	0	0	0	0	0	1.99471
22	Rattus rattus	male	37.0323	0	0	0	0	0	0	0	0	0	0	0	0	0	2.0752
23	Mus musculus	female	38.6974	0	0	0	0	0	0	0	0	0	0	0	0	0
23	Mus musculus	male	38.6974	0	0	0	0	0	0	0	0	0	0	0	0	0	0.00293
23	Mus musculus	male	38.6974	0	0	0	0	0	0	0	0	0	0	0	0	0	0.030666
23	Mus musculus	male	38.6974	0	0	0	0	0	0	0	0	0	0	0	0	0	0.002536
23	Mus musculus	male	38.6974	0	0	0	0	0	0	0	0	0	0	0	0	0	0.003417
23	Mus musculus	male	38.6974	0	0	0	0	0	0	0	0	0	0	0	0	0	0.00463
23	Mus musculus	male	38.6974	0	0	0	0	0	0	0	0	0	0	0	0	0	0.003845
23	Rattus rattus	female	38.6974	0	0	0	0	0	0	0	0	0	0	0	0	0	0.002368
23	Rattus rattus	female	38.6974	0	0	0	0	0	0	0	0	0	0	0	0	0	0.003251
23	Rattus rattus	female	38.6974	2	56	0	0	0	28	2	0	0	0	0	0	0	0.002794
23	Rattus rattus	female	38.6974	7	790	0	0	0	33	0	0	0	0	0	0	0	0.002333
23	Rattus rattus	female	38.6974	0	0	0	0	0	0	0	0	0	0	0	0	0	0.002493
23	Rattus rattus	female	38.6974	0	265	0	0	0	0	0	0	0	0	0	0	0	0.002271
23	Rattus rattus	female	38.6974	0	0	0	0	0	0	0	0	0	0	0	0	0	0.002293
23	Rattus rattus	female	38.6974	9	47	0	0	0	8	0	0	0	0	0	0	0	0.002804
23	Rattus rattus	female	38.6974	0	0	0	0	0	0	0	0	0	0	0	0	0	0.002313
23	Rattus rattus	female	38.6974	0	0	0	0	0	0	0	0	0	0	0	0	0	0.00286
23	Rattus rattus	female	38.6974	13	0	0	0	0	0	0	0	0	0	0	0	0	0.002993
23	Rattus rattus	male	38.6974	0	16	0	0	0	0	0	0	0	0	0	0	0	0.002341
23	Rattus rattus	male	38.6974	0	0	0	0	0	0	0	0	0	0	0	0	0	0.002872
23	Rattus rattus	male	38.6974	0	0	0	0	0	0	0	0	0	0	0	0	0	0.002588
23	Rattus rattus	male	38.6974	0	3	0	0	0	0	0	0	0	0	0	0	0	0.003101
23	Rattus rattus		38.6974	6	23	0	0	0	0	0	0	0	0	0	0	0
23	Rattus rattus		38.6974	2	572	0	0	0	0	0	0	0	0	0	0	0
23	Rattus rattus		38.6974	1	0	0	0	0	0	0	0	0	0	0	0	0
23	Rattus rattus		38.6974	0	0	0	0	0	0	1	0	0	0	0	0	0
23	Rattus rattus		38.6974	4	0	0	0	0	0	0	0	0	0	0	0	0
23	Rattus rattus		38.6974	0	0	0	0	0	0	0	0	0	0	0	0	0
24	Rattus rattus	female	38.753	17	2	0	0	0	78	1	0	0	0	0	0	0	0.00249
24	Rattus rattus	male	38.753	0	0	0	0	0	0	0	0	0	0	0	0	0	0.001866
24	Rattus rattus	male	38.753	0	0	0	0	0	0	0	0	0	0	0	0	0	0.002059
24	Rattus rattus		38.753	3	0	0	0	0	3	0	0	0	0	0	0	0
24	Rattus rattus		38.753	0	0	0	0	0	16	1	0	0	0	0	0	0
24	Rattus rattus		38.753	0	144	0	0	0	57	0	0	0	0	0	0	0
25	Rattus rattus		38.7841	21	0	0	0	0	13	0	0	0	0	0	0	0
25	Rattus rattus		38.7841	11	109	0	0	0	0	5	0	0	0	0	0	0
26	Rattus rattus	female	40.0773	0	0	0	0	0	0	0	0	0	0	0	0	0	0.002423
26	Rattus rattus	female	40.0773	0	0	0	0	0	0	0	1	0	0	0	0	0	0.003456
26	Rattus rattus	male	40.0773	0	0	0	0	0	0	0	0	0	0	0	0	0	0.001558
26	Rattus rattus	male	40.0773	0	0	0	0	0	0	0	0	0	0	0	0	0	0.00246
26	Rattus rattus	male	40.0773	0	0	0	0	0	0	0	0	0	0	0	0	0	0.002304
26	Rattus rattus	male	40.0773	0	0	0	0	0	0	0	0	0	0	0	0	0	0.001818
26	Rattus rattus	male	40.0773	0	0	0	0	0	0	0	0	0	0	0	0	0	0.001533
26	Rattus rattus		40.0773	0	0	0	0	0	0	0	0	0	0	0	0	0
26	Rattus rattus		40.0773	0	0	0	0	0	0	2	2	0	0	0	0	0	0.002627
26	Rattus rattus		40.0773	0	0	0	0	0	0	0	0	0	0	0	0	0	0.001524
27	Rattus norvegicus	female	42.4484	3	0	0	0	0	0	0	0	0	0	0	0	0	2.67819
27	Rattus rattus	female	42.4484	4	25	0	0	0	0	0	0	0	0	0	0	0	2.53777
27	Rattus rattus	female	42.4484	0	0	0	0	0	0	0	0	0	0	0	0	0	2.61513
27	Rattus rattus	female	42.4484	0	0	0	0	0	0	0	0	0	0	0	0	0	3.54265
27	Rattus rattus	female	42.4484	0	0	0	0	0	0	0	0	0	0	0	0	0	2.76157
27	Rattus rattus	female	42.4484	19	0	0	0	0	0	0	0	0	0	0	0	0	2.27401
27	Rattus rattus	female	42.4484	0	0	0	0	0	0	0	0	0	0	0	0	0	2.5687
27	Rattus rattus	female	42.4484	0	0	0	0	0	0	0	0	0	0	0	0	0	2.70491
27	Rattus rattus	female	42.4484	2	0	0	0	0	0	0	0	0	0	0	0	0	2.82717
27	Rattus rattus	male	42.4484	0	0	0	0	0	0	0	0	0	0	0	0	0	3.76929
27	Rattus rattus	male	42.4484	9	41	0	0	0	0	0	0	0	0	0	0	0	2.43484
27	Rattus rattus	male	42.4484	1	9	0	0	0	0	0	0	0	0	0	0	0	2.50029
27	Rattus rattus	male	42.4484	0	0	0	0	0	0	0	0	0	0	0	0	0	3.45524
27	Rattus rattus	male	42.4484	0	0	0	0	0	0	0	0	0	0	0	0	0	2.88296
27	Rattus rattus	male	42.4484	11	0	0	0	0	0	0	0	0	0	0	0	0	2.96112
