# Supplementary material for: Patterns of Gastrointestinal Helminth Infections in Rattus rattus, Rattus norvegicus, and Mus musculus in Chile
Source: Front Vet Sci. 2022 Jun 28;9:929208. doi: 10.3389/fvets.2022.929208 (PMC9277659; doi:10.3389/fvets.2022.929208)
Supplement: Supplementary file 2 [file Table_2.XLSX]

## Sheet: Hoja1
Table S1: Population statistics and estimated richness of helminths in allochthonous rodents in Chile by host species and study unit.
					Heterakis spumosa					Syphacia spp.***					Aspiculuris tetraptera					Trichuris muris				Nippostrongylus brasilensis					Physaloptera sp.					Pterygodermatites (Paucipectines ) sp.					Hymenolepididae****					Protospirura sp.				Gongylonema neoplasticum
SU*	Locality	Latitude (°, decimal)	Host species*	Sample size	P* (CI)*, **	MA* (CI)*,**	K*	V/M*	D*	P(CI)	MA (CI)	K	V/M	D	P(CI)	MA (CI)	K	V/M	D	P(CI)	MA (CI)	V/M	D	P(CI)	MA (CI)	K	V/M	D	P(CI)	MA (CI)	K	V/M	D	P(CI)	MA (CI)	K	V/M	D	P(CI)	MA (CI)	K	V/M	D	P(CI)	MA (CI)	V/M	D	P(CI)	MA (CI)
1	Sotaquí	30.6406	R. r.	1	0	0				0	0				0	0				0	0			0	0				0	0				0	0				0	0				0	0			0	0
2	Sotaquí	30.6406	R. r.	1	0	0				n=1	n=1				0	0				0	0			0	0				n=1	n=1				0	0				0	0				0	0			0	0
3	Monte Patria	30.6962	R. r.	3	0	0				n=2	n=2				0	0				0	0			0	0				n=1	n=1				0	0				0	0				n=1	n=1			0	0
4	Illapel	31.6248	R. r.	6	0	0				0	0				0	0				0	0			0	0				0	0				0	0				0	0				0	0			0	0
5	Illapel	31.6248	R. r.	5	n=4	n=5				0	0				0	0				0	0			0	0				n=1	n=1				0	0				n=3	n=3				0	0			n=1	n=1
6	Putaendo	32.6124	R. n.	3	0	0				n=1	n=3				0	0				0	0			0	0				0	0				0	0				n=1	n=1				0	0			0	0
6	Putaendo	32.6124	R. r.	3	0	0				n=1	n=8				0	0				0	0			0	0				0	0				0	0				0	0				0	0			0	0
7	Maipú 1	33.4973	R. r.	1	0	0				n=1	n=106				0	0				0	0			0	0				0	0				0	0				0	0				0	0			0	0
7	Maipú 1	33.4973	M. m.	1	0	0				n=1	n=15				0	0				0	0			0	0				0	0				0	0				0	0				0	0			0	0
8	Maipú 1	33.4973	R. n.	1	0	0				n=1	n=1358				0	0				0	0			0	0				0	0				0	0				0	0				0	0			0	0
8	Maipú 1	33.4973	R. r.	1	0	0				0	0				0	0				0	0			0	0				n=1	n=5				0	0				0	0				0	0			0	0
9	San Ramón	33.5401	R. r.	5	0	0				0	0				n=1	n=11				0	0			0	0				0	0				0	0				0	0				0	0			0	0
10	Maipú 2	33.5467	R. r.	3	n=2	n=3				n=1	n=43				0	0				0	0			n=1	n=1				n=1	n=7				0	0				n=1	n=1				0	0			0	0
10	Maipú 2	33.5467	R. n.	12	91.7 (61.5 - 99.8)	25.8 (12.7-46.9)	0.65	33.9	0.53	8.3 (0.2 - 38.5)	3.42 (0 - 10.2)	-	41	0.85	0	0				0	0			50 (21.1 - 78.9)	2.08 (0.5 - 4.8)	0.33	6.8	0.69	33.3 (9.9 - 65.1)	0.58 (0.2 - 1.5)	0.52	2.3	0.71	8.3 (0.2 - 38.5)	0.25 (0 - 0.8)	0.05	3	0.85	15 (5.5 - 57.2)	0.33 (0 - 0.8)	1.35	1.3	0.73	0	0			0	0
10	Maipú 2	33.5467	M. m.	13	0	0				3.8 (0.1 - 0.6)	5.85 (1.2 - 18.1)	0.09	30.6	0.77	0	0				0	0			0	0				7.7 (0.2 - 36)	0.08 (0 - 0.2)	-	1	0.86	0	0				0	0				0	0			0	0
11	Maipú 2	33.5467	R. r.	3	n=1	n=2				0	0				0	0				0	0			0	0				n=1	n=7				0	0				0	0				0	0			0	0
11	Maipú 2	33.5467	M. m.	16	0	0				62.5 (35.4 - 84.8)	74.8 (25.9 - 211)	0.17	326.9	0.75	0	0				0	0			0	0				6.2 (0.2 - 30.2)	1.9 (0 - 0.6)	0.04	3	0.88	0	0				0	0				0	0			0	0
12	La Pintana	33.5722	R. n.	6	0	0				n=5	n=44				0	0				0	0			0	0				0	0				0	0				n=2	n=2				0	0			0	0
12	La Pintana	33.5722	M. m.	27	0	0				22.2 (8.6 - 42.3)	2.07 (0.4 - 5.6)	0.08	17.7	0.87	3.7 (0.1 - 19)	0.07 (0 - 0.2)	0.03	2	0.93	0	0			0	0				3.7 (0.1 - 19)	0.04 (0 - 0.1)	-	1	0.93	0	0				0	0				0	0			0	0
13	La Pintana	33.5722	R. r.	1	0	0				0	0				0	0				0	0			0	0				0	0				0	0				0	0				0	0			0	0
13	La Pintana	33.5722	M. m.	9	0	0				n=6	n=358				n=1	n=2				0	0			0	0				n=1	n=1				0	0				0	0				0	0			0	0
14	La Pintana	33.5722	M. m.	18	16.7 (3.6 - 41.4)	0.78 (0.1 - 2.7)	0.08	6.3	0.84	44.4 (21.5 - 69.2)	27.8 (8.3 - 95.7)	0.11	189.7	0.8	0	0				27.8 (9.7 - 53.5)	6.78 (1.89 - 16.7)	33.1	0.79	0	0				0	0				0	0				0	0				0	0			0	0
14	La Pintana	33.5722	R. r.	1	0	0				0	0				0	0				0	0			0	0				0	0				0	0				0	0				0	0			0	0
15	Calera de tango	33.6467	R. n.	1	0	0				0	0				0	0				0	0			0	0				0	0				0	0				0	0				0	0			0	0
16	Talagante	33.6633	R. n.	1	0	0				0	0				0	0				0	0			0	0				0	0				0	0				0	0				0	0			0	0
17	Talagante	33.6633	R. n.	1	n=1	n=1				0	0				0	0				0	0			0	0				0	0				0	0				0	0				0	0			0	0
17	Talagante	33.6633	R. r.	8	0	0				n=4	n=431				n=1	n=1				n=1	n=1			0	0				0	0				0	0				0	0				0	0			0	0
18	Chillán	36.5781	R. r.	16	0	0				0	0				0	0				0	0			0	0				0	0				0	0				0	0				0	0			0	0
19	Nueva Aldea	36.659	R. r.	8	n=2	n=20				n=1	n=1				0	0				0	0			0	0				n=6	n=8				n=1	n=1				0	0				n=2	n=3			0	0
20	Pinto	36.6797	R. r.	14	50 (23 - 77)	7.43 (2.9 - 14.5)	-	16.5	0.654	0	0				0	0				0	0			28.6 (8.4 - 58.1)	26.3 (6.8 - 72)	-	119.5	0.77	7.1 (0.2 - 33.9)	0.571 (0 - 1.71)	-	8	0.87	14.3 (1.8 - 42.8)	0.36 (0 - 1)	1.11	2.4	0.81	21.4 (4.7 - 50.8)	1.14 (0.1 - 4.6)	0.09	10.4	0.83	14.3 (1.8 - 42.8)	2.2 (0 - 7.8)	22	0.85	0	0
20	Pinto	36.6797	R. n.	1	0	0				0	0				0	0				0	0			0	0				0	0				0	0				0	0				0	0			0	0
21	El Carmen	36.908	R. r.	6	n=1	n=1				0	0				0	0				0	0			0	0				0	0				0	0				0	0				0	0			0	0
22	Pemuco	37.0323	R. r.	20	0	0				0	0				0	0				0	0			0	0				0	0				0	0				0	0				0	0			0	0
22	Pemuco	37.0323	R. n.	3	0	0				0	0				0	0				0	0			0	0				0	0				0	0				0	0				0	0			0	0
23	Carahue	38.6974	M. m.	7	0	0				0	0				0	0				0	0			0	0				0	0				0	0				0	0				0	0			0	0
23	Carahue	38.6974	R. r.	21	38.1 (18.1 - 61.6)	2.1 (0.9 - 4.1)	0.22	6.4	0.731	38.1 (18.1 - 6.2)	84.4 (22 - 226)	0.07	520.3	0.82	0	0				0	0			14.3 (3 - 36.3)	3.29 (0.4 - 9.3)	-	26.3	0.85	9.5 (1.2 - 30.4)	0.14 (0 - 0.4)	0.16	1.6	0.88	0	0				0	0				0	0			0	0
24	Collico	38.753	R. r.	6	n=2	n=20				n=2	n=146				0	0				0	0			n=4	n=154				n=2	n=2				0	0				0	0				0	0			0	0
25	Puerto Saavedra	38.7841	R. r.	2	n=2	n=32				n=1	n=109				0	0				0	0			n=1	n=13				n=1	n=5				0	0				0	0				0	0			0	0
26	Alerce Costero National Reserve	40.0773	R. r.	10	0	0				0	0				0	0				0	0			0	0				10 (0.3 - 44.5)	0.2 (0 - 0.6)	0.1	2	0.82	20 (2.5 - 55.6)	0.3 (0 - 0.8)	0.47	1.5	0.76	0	0				0	0			0	0
27	Castro	42.4484	R. r.	14	42.9 (17.7 - 71.1)	3.3 (1.1 - 7.4)	0.21	10.1	0.71	21.4 (4.7 - 50.8)	5.36 (0.6-14.8)	-	28.5	0.79	0	0				0	0			0	0				0	0				0	0				0	0				0	0			0	0
27	Castro	42.4484	R. n.	1	n=1	n=3				0	0				0	0				0	0			0	0				0	0				0	0				0	0				0	0			0	0
* Abbreviations: SU= Study Unit; P = prevalence; CI = Confidence interval; MA = mean abundance; K = k parameter of the negative binomial distribution; V/D = Variance-to-mean range; D = Poulin’s discrepancy index; R. r. = Rattus rattus; R. n.: Rattus norvegicus; M. m.: Mus musculus.
** In small sample size SU n=X indicates the number of infected hosts instead of P and the abundance instead of MA.
***Syphacia spp. are S. obvelata in M. m. and S. muris in Rattus sp.
****SU 5: one parasite specimen is the sole Rodentolepis nana found in the study. The rest were Hymenolepis diminuta.
[truncated: 6 more columns]
